# Supplementary material for: Clinical Implications of Obstructed Hemivagina and Ipsilateral Renal Anomaly (OHVIRA) Syndrome in the Prepubertal Age Group
Source: PLoS One. 2016 Nov 18;11(11):e0166776. doi: 10.1371/journal.pone.0166776 (PMC5115795; doi:10.1371/journal.pone.0166776)
Supplement: S1 File — (XLSX) [file pone.0166776.s001.xlsx]

## Sheet: Sheet1
ID	Direction	op	op_age	Follow up	EU_distention_Continue_age	EU_distention_end	hematoma_distention_continue	hematoma_distention_end	distention continue	Cont. anomaly	Ip	EU	Uterus anomaly	Kidney	Prenatal sono	initiation age	Distention continue	Distention initiation age	Distention_termination age	HTN	proteinuria	creatinine
7380835	2	0		55.1		8.26667		8.26667	0	none	none	0	Double uterus	agenesis	agenesis	1.26667		8.26667	8.26667	0	0	0.29
7840046	1	0		24.6	14.9				1	none	EU	1	Double uterus	ectopic MCDKi	agenesis	0.0666667	14.97		#NUM!	0	0	0.33
7843436	2	0		22.7333			12.6667		1	none	none	0	Double uterus	agenesis	agenesis	3		15.6667	#NUM!	0	0	0.35
7844380	2	0		25.5333	13.5333				1	none	EU	1	Double uterus	ectopic MCDKi	agenesis	3.43333		16.9667	#NUM!	0	0	0.3
7845490	2	0		24.0667			17.0333		1	none	none	0	Didelphys	agenesis	agenesis	0.366667		17.4	#NUM!	0	0	<0.20
7846446	1	0		25.2667	1.33333				1	none	EU	1	Double uterus	ectopic MCDKi	agenesis	0.3		1.63333	#NUM!	0	0	0.33
7962291	2	0		15.3	3.03333				1	none	EU	1	Double uterus	ectopic MCDKi	agenesis	3.7		12.8	#NUM!	0	0	0.41
8071620	2	0		10.6			0		1	none	none	0	Double uterus	agenesis	agenesis	2.06667		#NUM!	#NUM!	0	0
8085833	2	0		10.3667	1.53333				1	none	EU, ureterocele	1	Double uterus	agenesis	agenesis	0.0666667	1.6		#NUM!	0	0	0.44
8111196	2	0		8.86667		1.2		1.2	0	none	none	0	Double uterus	ectopic MCDKi	agenesis	0.0333333		1.2	1.2	0	0	0.34
8111197	1	0		8.86667		1.2		1.2	0	none	EU	1	Double uterus	ectopic MCDKi	agenesis	0.0333333		1.2	1.2	0	0	0.41
3604886	2	0		164.367	0				1	none	EU	1	Double uterus	agenesis	agenesis	0.1	10.07		#NUM!	0	0
5436387	1	0		95.9667			5.06667		1	none	none	0	Double uterus	ectopic MCDKi	ectopic HN	0.766667	6.07		#NUM!	0	0
5519579	1	0		89.7	34.7				1	none	EU	1	Double uterus	MCDKi	HN	0.333333		35.0333	#NUM!	0	0	0.28
7948979	2	0		18.1			0		1	none	none	0	Double uterus	agenesis	agenesis	8.43333	8.43		#NUM!	0	0	0.29
8100453	1	0		8.73333	0				1	none	none or EU	1	Double uterus	agenesis	agenesis	2.06667	2.07		#NUM!	0	0
5551956	2	1	53.2333	86.7		52.6667		52.6667	1	none	EU	1	Double uterus	ectopic MCDKi	agenesis	38.1333	50.43		#NUM!	0	0	0.37
5484460	2	1	23.6333	92.6667		43.9667		43.9667	0	none	EU	0	Double uterus	MCDKi	MCDKi	3.6		28.1333	28.1333	0	0	0.33
4274881	2	1	18.4	140.233		19.7		19.7	0	none	EU	1	Single uterus	MCDKi	MCDKi	0.1	9.07		#NUM!	0	0	0.4
7710377	1	0		34.9		3.86667		3.86667	0	none	EU	1	Double uterus	ectopic MCDKi	MCDKi	0.633333		3.86667	3.86667	0	0
7862057	1	0		22.2	3.5				1	none	EU	1	Double uterus	MCDKi	MCDKi	3.03333	6.53		#NUM!	0	0	0.2
7903953	1	0		22		14.9333		14.9333	0	none	ureterocele	0	Double uterus (r/o)	MCDKi	MCDKi	8.86667		14.9333	14.9333	0	0	0.22
8043067	2	0		11.9333	0				1	none	EU	1	Double uterus	MCDKi	MCDKi	7.16667	7.17		#NUM!	0	0	<0.20
5296934	1	0		106.033			0		1	none	none	0	Double uterus	agenesis	ectopic MCDKi	4.86667	28.9		#NUM!	0	0
7899092	3	0		22.2333		0.866667		0.866667	0	none	none	0	Didelphys	MCDKi	MCDKi	0.0666667		0.866667	0.866667	1	1	1.41
7445240	1	0		52.0667		2.1		2.1	0	none	EU	1	Double uterus	ectopic MCDKi	agenesis	0.0333333		2.1	2.1	0	0	0.28
7743043	1	0		32.5667	23.2333				1	VUR,Megaureter	EU	1	Double uterus	agenesis	agenesis	0.233333	23.47		#NUM!	0	0	0.24
7379166	2	0		55.1667	22.1667				1	none	EU	1	Single uterus	MCDKi	MCDKi	2	24.17		#NUM!	0	0	0.31
5865293	1	0		67.3		30.1		30.1	0	none	none	0	Bicornuate or DU	Agenesis	agenesis	9.4		22.7	30.1	0	0	0.34
5820825	2	0		69.8		63.9667		63.9667	0	none	EU	1	Single uterus	ectopic MCDKi	agenesis	10.2333		39	63.9667	0	0
5701559	1	0		78.4	66.4333				1	none	EU	1	Bicornuate	MCDKi	agenesis	2.2	68.63		#NUM!	0	0	0.32
7495981	1	0		47.1667	34.7				1	none	EU	1	Double uterus	ectopic MCDKi	dysplasia	3.8	38.5		#NUM!	0	0	0.38
7958265	2	0		16.4333			7.93333		1	none	none	0	Double uterus	ectopic MCDKi	MCDKi	0.0333333	7.97		#NUM!	0	0	0.24
8054614	2	0		12.6			5.93333		1	none	none	0	Double uterus	agenesis	agenesis	0.0333333		3.16667	#NUM!	0	0
8111773	1	1	2.06667	8.86667			2.33333		1	HNG2, renal stone	none	0	Double uterus	agenesis	agenesis	0	1.73		#NUM!	0	0	<0.20
4154285	1	0		147.7		25.1333		25.1333	0	VUR	VUR	0	Double uterus	agenesis	agenesis	0		25.1333	25.1333	0	0	0.5
5871545	1	1	44.0667	66.1333		51.0333		51.0333	0	none	EU	1	Double uterus	ectopic MCDKi	agenesis	28	41.23		#NUM!	0	0	0.32
7436549	1	0		51.6667					1	none	EU	1	Double uterus	agenesis	agenesis	12.9667		12.9667	#NUM!
7358285	2	0		57.7667		0.933333		0.933333	0	none	VUR, EU	1	Double uterus	MCDKi	MCDKi	0.0333333		0.933333	0.933333	0	0	0.44
8153506	1	0		6.13333	0.233333				1	none	none	0	Double uterus	MCDKi	MDCKi	0.0666667		0.3	#NUM!	0	0
5992792	1	1	12.5333	57.8667		12.5333		12.5333	0	none	EU	0	Double uterus	ectopic MCDKi	agenesis	9.9	12.47		#NUM!	0	0	0.35
7918677	2	0		19.9333	5.7				1	VUR, Megaureter	EU	1	Double uterus	ectopic MCDKi	agenesis	1.56667		6.2	#NUM!	0	0	0.36
8114905	2	0		8.5	0				1	none	EU	1	Didelphys	ectopic MCDKi	MCDKi	8.9	9.07		#NUM!	0	0
